# Supplementary material for: Long-term visual field evaluation of trabeculectomy patients with a mean intraocular pressure below 15 mmHg
Source: PLoS One. 2026 Mar 31;21(3):e0345568. doi: 10.1371/journal.pone.0345568 (PMC13037994; doi:10.1371/journal.pone.0345568)
Supplement: S1 File — (XLSX) [file pone.0345568.s001.xlsx]

## Sheet: Stat
												VF LogMAR			VF Pre-op			VF 3-5y			VF last consult
Patients (initials)	Groups	Center	Eye	Sex	Age of inclusion (years)	Classification by MD (pre-op)	Diagnosis	Surgical technique	Follow-up time	Mean IOP	Complications	BCVA (pre-op)	BCVA (3-5y PO)	BCVA (Final)	MD (Pre-op)	PSD (Pre-op)	VFI (Pre-op)	MD (3-5 y PO)	PSD (3-5 anos PO)	VFI (3-5 y PO)	MD (Final)	PSD (Final)	VFI (Final)	Stability (Final)
PAG	PIO 6-9	LEOPOLDO	OD	Masculino	70	Avençado	GPAA	FACO TREC	8	7	Não	0.5	0.5	0.5	-17.46	6.16	61	-18.95	8	57	-18.5	7.62	51	Sim
JFF	IOP 10-14	LEOPOLDO	Right	Male	65	Initial glaucoma	POAG	FACO TRAB	9	14	No	0.2	0.1	0.2	-3.02	6.6	88	-5.72	9.51	80	-6.19	8.49	83	Yes
JFF	IOP 10-14	LEOPOLDO	Left	Male	65	Initial glaucoma	POAG	FACO TRAB	9	10	No	0.2	0.1	0.1	-1.92	3.18	97	-2.72	1.64	99	-7.59	9.73	86	Yes
LSM	PIO 6-9	LEOPOLDO	OD	Feminino	74	Glaucoma inicial	GPAE	FACO TREC	6	9	Não	0.2	0.2	0.2	-3.74	4.18	93	-5	3.93	93	-4.53	4.09	90	Sim
LSM	IOP 10-14	LEOPOLDO	Left	Female	74	Initial glaucoma	PCG	FACO TRAB	6	11	No	0.2	0.1	0.1	-2.4	3.4	95	-5.98	6.12	87	-5.88	5.5	89	Yes
HMOO	IOP 10-14	LEOPOLDO	Right	Female	70	Initial glaucoma	POAG	FACO TRAB	5	10	No	0.2	0.1	0.1	-1.27	1.42	99	0.18	1.19	100	0.18	1.19	100	Yes
HMOO	IOP 10-14	LEOPOLDO	Left	Female	70	Moderate	POAG	FACO TRAB	5	10	No	0.2	0.1	0.1	-7.57	8.87	83	-7.26	10.2	78	-7.26	10.2	78	Yes
EST	PIO 6-9	LEOPOLDO	OD	Feminino	60	Glaucoma inicial	Pigmentar	FACO TREC	17	9	Não	0.2	0.3	0.3	0.48	1.82	100	-1.92	1.35	99	-3.21	2.99	96	Sim
EST	IOP 10-14	LEOPOLDO	Left	Female	60	Initial glaucoma	Pigmentar	FACO TRAB	17	13	No	0.5	0.2	0.2	-1	2.85	95	-4.08	3.16	92	-7.91	5.99	83	No
OPC	IOP 10-14	LEOPOLDO	Right	Male	49	Advanced	POAG	FACO TRAB	10	12	No	1	0.1	0.3	-15.97	10.07	64	-18.29	8.42	59	-15.47	10.96	65	Yes
OPC	IOP 10-14	LEOPOLDO	Left	Male	49	Initial glaucoma	POAG	FACO TRAB	10	10	No	0.3	0.1	0.1	-4.79	2.32	96	-5.6	2.12	98	-5.88	2.73	92	Yes
VAS	IOP 10-14	LEOPOLDO	Right	Female	52	Initial glaucoma	PCG	FACO TRAB	9	14	No	0.3	0.1	0.1	-4.67	4.34	93	-5.77	5.89	88	-10.54	9.68	77	No
VFP	IOP 10-14	LEOPOLDO	Right	Female	65	Moderate	POAG	TRAB	10	13	Yes	0.3	0.2	0.2	-10.55	13.93	66	-13.16	15.11	57	-12.83	13.42	61	Yes
VFP	PIO 6-9	LEOPOLDO	OE	Feminino	72	Avençado	GPAA	TREC	4	9	Sim	0.2	0.2	0.2	-14.99	14.92	51	-14.64	14.28	57	-14.64	14.28	57	Sim
APS	IOP 10-14	LEOPOLDO	Left	Male	71	Advanced	POAG	FACO TRAB	10	12	No	1.5	1.5	1.5	-18.77	8.63	41	-24.61	6.32	15	-31.87	3.55		No
LABP	IOP 10-14	LEOPOLDO	Right	Female	70	Super advanced	POAG	FACO TRAB	6	12	No	0.1	0.1	0.1	-22.26	8.55	31	-6.65	5.46	87	-20.43	7.11	35	Yes
SG	IOP 10-14	LEOPOLDO	Left	Male	69	Moderate	POAG	FACO TRAB	13	12	No	0.2	0.1	0.2	-8.33	10.68	72	-4	6.16	85	-7.88	4.24	81	Yes
DRC	IOP 10-14	LEOPOLDO	Right	Female	66	Initial glaucoma	POAG	FACO TRAB	8	11	No	0.7	0.5	0.5	-5.71	5.65	92	-5.26	4.52	93	-2.1	2.09	98	Yes
DRC	IOP 10-14	LEOPOLDO	Left	Female	66	Initial glaucoma	POAG	FACO TRAB	8	10	No	0.7	0.5	0.5	-3.34	2.54	94	-4.13	2.07	96	2.17	2.18	97	Yes
MHRSR	IOP 10-14	LEOPOLDO	Right	Female	47	Moderate	POAG	TRAB	7	10	No	0.1	0.2	0.2	-11.23	9.86	75	-12.96	9.9	64	-12.96	9.9	64	Yes
PPSM	IOP 10-14	LEOPOLDO	Right	Male	66	Moderate	POAG	FACO TRAB	12	11	No	0.2	0.1	0.2	-9.91	7.05	75	-16.63	10.49	53	-17.48	11.63	48	No
PPSM	PIO 6-9	LEOPOLDO	OE	Masculino	66	Glaucoma inicial	GPAA	FACO TREC	12	9	Não	0.2	0.2	0.2	-4	2.46	93	-7.96	4.21	86	-12.22	8.67	73	Não
RDS	IOP 10-14	LEOPOLDO	Left	Male	73	Moderate	POAG	Needling	7	14	No	0.5	0.1	0.1	-10.9	4.35	95	-14.33	5.73	73	-16.59	7.36	62	No
AMS	IOP 10-14	LEOPOLDO	Right	Female	76	Moderate	POAG	FACO TRAB	6	11	No	0.2	0.1	0.1	-9.81	6.24	77	-11.39	9.06	73	-20.33	9.81	42	No
AMS	PIO 6-9	LEOPOLDO	OE	Feminino	76	Moderado	GPAA	FACO TREC	6	7	Não	0.2	0.1	0.1	-9.06	8.49	78	-11.3	8.71	69	-11.17	9.85	69	Sim
WAA	PIO 6-9	LEOPOLDO	OD	Masculino	50	Moderado	GPAA	FACO TREC	4	6	Não	1	0.1	0.1	-11.36	14.38	61	-10.81	13.8	62	-10.81	13.8	62	Sim
WAA	PIO 6-9	LEOPOLDO	OE	Masculino	50	Moderado	GPAA	Agulhamento	4	7	Não	0.6	0.1	0.1	-11.63	13.58	62	-11.61	15.14	61	-11.61	15.14	61	Sim
GNM	IOP 10-14	LEOPOLDO	Right	Male	46	Moderate	POAG	TRAB	8	11	No	0.2	0.2	0.2	-6.16	5.43	85	-8.1	7.08	85	-6.69	9.51	79	Yes
VFQ	PIO 6-9	LEOPOLDO	OD	Masculino	68	Avençado	GPAA	Agulhamento	4	6	Não	0.5	1	1	-17	8.41	47	-28.19	5.69		-28.19	5.69		Não
WOG	IOP 10-14	LEOPOLDO	Left	Male	57	Initial glaucoma	POAG	FACO TRAB	6	11	No	0.3	0.2	0.3	-3.86	5.35	92	-4.63	6.62	90	-4.63	6.62	90	Yes
PGR	PIO 6-9	LEOPOLDO	OE	Masculino	64	Super avançado	GPAA	Agulhamento	4	7.5	Não	0.5	0.3	0.3	-31.24	4.2		-23.27	6.95		-26.45	6.99		Sim
JES	IOP 10-14	JAYTER	Right	Male	57	Advanced	POAG	TRAB	3.16667	12	Yes	0.3	0.3	0.3	-18.94	12.21					-23.52	14.3		Yes
JES	PIO 6-9	JAYTER	OE	Masculino	57	Avençado	GPAA	TREC	3.33333	9	Não	0.2	0.9	0.9	-14.4	11.62					-21.71	13.62		Não
MFJA	IOP 10-14	JAYTER	Right	Female	71	Initial glaucoma	POAG	TRAB	4.83333	12	No	0.1	0.3	0.3	-2.99	1.63					-7.63	5.87		No
MFJA	IOP 10-14	JAYTER	Left	Female	71	Moderate	POAG	TRAB	3.66667	13	No	0.1	0.5	0.6	-7.92	2.17					-8.13	4.5		Yes
JSN	IOP 10-14	JAYTER	Right	Male	40	Moderate	POAG	TRAB	3.25	13	No	0.1	0.1	0.1	-9.04	7.45					-9.26	6.8		Yes
OSO	IOP 10-14	JAYTER	Right	Female	72	Moderate	POAG	TRAB	3.58333	13	No	0.1	0.2	0.2	-10.93	5.37					-9.25	3.48		Yes
OSO	IOP 10-14	JAYTER	Left	Female	72	Super advanced	POAG	TRAB	3.66667	10	No	0.2	0.3	0.3	-24.13	8.54					-20.26	8.52		Yes
ET	PIO 6-9	JAYTER	OE	Masculino	70	Super avançado	GPAA	TREC	3	6	Não	0.3	1	1.3	-29.75	5.75					-22.04	11.9		Sim
MRLS	IOP 10-14	JAYTER	Right	Female	55	Initial glaucoma	POAG	TRAB	4	12	No	0	0	0	-2.54	1.8					-7.09	4.5		No
MRLS	IOP 10-14	JAYTER	Left	Female	55	Moderate	POAG	TRAB	4.16667	12	No	0.1	0.1	0	-6.62	2.19					-7.26	4.31		Yes
JR	IOP 10-14	JAYTER	Left	Female	63	Advanced	POAG	TRAB	3.58333	12	Yes	0.1	0.1	0.1	-18.54	10.48					-18.87	9.81		Yes
BDF	IOP 10-14	JAYTER	Right	Male	54	Super advanced	POAG	TRAB	8.16667	10	No	0.3	0.5	0.5	-21.53	9.92					-21.8	9.53		Yes
BDF	PIO 6-9	JAYTER	OE	Masculino	53	Super avançado	GPAA	TREC	8.75	8	Não	0.1	0.2	0.2	-23.91	9.88					-19.24	10.87		Sim
SS	IOP 10-14	JAYTER	Right	Male	50	Super advanced	POAG	TRAB	3.5	11	Yes	0.3	0.5	0.6	-20.32	11.41					-20.82	10.81		Yes
SS	IOP 10-14	JAYTER	Left	Male	50	Super advanced	POAG	TRAB	4.91667	12	Yes	0.4	0.6	0.7	-23.46	9.52					-24.42	10.3		Yes
VL	PIO 6-9	JAYTER	OD	Masculino	49	Avençado	GPAA	TREC	11.9167	8	Sim	0	0.1	0.1	-18.48	11.66					-19.1	11.46		Sim
HC	IOP 10-14	JAYTER	Right	Male	83	Advanced	POAG	FACO TRAB	3.91667	11	No	0.2	0.5	0.6	-19.68	11.58					-27.29	7.4		Yes
HC	PIO 6-9	JAYTER	OE	Masculino	83	Avençado	GPAA	FACO TREC	4.75	9	Não	0.1	0.6	0.7	-24.77	8.05					-24.9	12.3		Sim
DRSS	IOP 10-14	JAYTER	Right	Female	65	Advanced	POAG	TRAB	3.25	14	Yes	0.3	0.5	0.5	-19.98	11.79					-15.95	14.26		Yes
DRSS	IOP 10-14	JAYTER	Left	Female	69	Super advanced	POAG	FACO TRAB	3	14	No	0.3	0.5	0.5	-23.85	10.63					-25.99	13.62		Yes
RVS	IOP 10-14	JAYTER	Right	Female	82	Super advanced	POAG	FACO TRAB	3.16667	12	Yes	0.3	0.3	0.3	-24.74	9.21					-19.61	10.48		Yes
RVS	IOP 10-14	JAYTER	Left	Female	78	Advanced	POAG	FACO TRAB	3.08333	12	Yes	0.3	0.2	0.2	-12.98	9.38					-10.38	7.38		Yes
IJC	IOP 10-14	JAYTER	Right	Female	78	Moderate	PCG	FACO TRAB	4.41667	12	No	0.2	0.3	0.3	-10.11	7.17					-6.85	7.49		Yes
IJC	IOP 10-14	JAYTER	Left	Female	76	Moderate	POAG	FACO TRAB	6.66667	14	Yes	0.2	0.2	0.2	-6.38	6.98					-6.32	3.32		Yes
JBC	IOP 10-14	JAYTER	Right	Male	46	Moderate	POAG	TRAB	4.25	14	Yes	0.7	0.9	0.9	-7.36	5.57					-7.57	4.02		Yes
JBC	IOP 10-14	JAYTER	Left	Male	46	Moderate	POAG	TRAB	4.16667	14	Yes	0.7	1	1	-8.67	4.79					-25.14	11.1		No
INO	IOP 10-14	JAYTER	Right	Male	48	Initial glaucoma	POAG	TRAB	4.41667	10	No	0.1	0.2	0.1	-3.33	3.14					-2.85	2.44		Yes
SMG	IOP 10-14	JAYTER	Left	Female	44	Initial glaucoma	PCG	TRAB	3.33333	12	No	0.2	0.3	0.5	-4.73	2.47					-10.46	6.11		No
JAO	IOP 10-14	JAYTER	Left	Female	58	Advanced	POAG	TRAB	3.75	12	No	0.4	0.6	0.6	-12.67	6.26					-23.49	8.71		No
APB	PIO 6-9	JAYTER	OD	Masculino	59	Avençado	GPAA	TREC	3	8	Sim	0.1	0.4	0.4	-13.91	10.03					-17.81	10.6		Sim
ETR	IOP 10-14	JAYTER	Right	Male	61	Initial glaucoma	POAG	TRAB	3.16667	12	Yes	0.3	0.6	0.6	-5.65	2.06					-10.46	6.11		No
DRS	IOP 10-14	JAYTER	Left	Male	62	Advanced	POAG	TRAB	3	11	Yes	0.4	0.2	0.4	-13.11	12.92					-23.65	8.5		No
ESF	IOP 10-14	JAYTER	Right	Male	18	Moderate	Congenital	TRAB	4	11	No	0.3	0.5	0.5	-8.48	2.98					-6.78	2.25		Yes
BDO	IOP 10-14	JAYTER	Left	Male	63	Initial glaucoma	POAG	TRAB	3.25	10	No	0.2	0.3	0.3	-1.25	2.35					-1.02	1.86		Yes
PLM	IOP 10-14	JAYTER	Right	Male	78	Advanced	POAG	TRAB	4	10	No	0.5	1	1.3	-19.17	11.35					-17.94	9.72		Yes
PLM	PIO 6-9	JAYTER	OE	Masculino	79	Avençado	GPAA	TREC	3	6	Sim	0.2	0.3	0.5	-13.34	12.84					-17.28	10.8		Sim
EAS	IOP 10-14	JAYTER	Left	Female	65	Initial glaucoma	PCG	TRAB	3	14	No	0.2	0.2	0.3	-3.22	2.54					-6.57	3.14		No
ZOS	IOP 10-14	JAYTER	Left	Female	47	Advanced	POAG	TRAB	3	11	No	1	1	0.7	-19.25	11.58					-17.43	9.6		Yes
INS	IOP 10-14	JAYTER	Left	Female	58	Moderate	PCG	TRAB	3.41667	11	No	0.1	0.3	0.3	-11.95	6.8					-11.67	6.82		Yes
PSMR	PIO 6-9	JAYTER	OE	Feminino	23	Glaucoma inicial	Secundário	TREC	4	8	Não	0.5	0.9	1	-3.39	2.19					-4.04	1.92		Sim
EF	IOP 10-14	JAYTER	Right	Female	79	Moderate	POAG	TRAB	3	13	No	0.2	0.3	0.3	-9.98	6.08					-12.3	8.1		Yes
ALA	IOP 10-14	JAYTER	Left	Male	59	Initial glaucoma	POAG	TRAB	3	13	Yes	0.4	0.2	0.2	-3.03	2.29					-2.58	1.95		Yes
MMBA	IOP 10-14	JAYTER	Right	Female	55	Advanced	POAG	TRAB	3.5	13	No	0.5	0.2	0.2	-12.36	8.54					-27.55	9.63		No
HL	IOP 10-14	JAYTER	Right	Female	63	Initial glaucoma	Secondary	TRAB	3	12	No	0.4	0.9	0.9	-3.86	1.8					-5.61	1.94		Yes
ISD	PIO 6-9	JAYTER	OE	Feminino	77	Super avançado	GPAA	TREC	3.16667	8	Não	0.5	0.5	0.6	-20.44	5.88					-25.41	7.76		Sim
INS	PIO 6-9	JAYTER	OD	Feminino	50	Avençado	GPAA	TREC	3.83333	6	Não	1	1	0.9	-15.07	7.9					-17.03	9.46		Sim
INS	IOP 10-14	JAYTER	Left	Female	51	Advanced	POAG	Needling	6.08333	12	No	0.7	0.6	0.5	-14.65	7.32					-18.48	10.17		Yes
JLMSL	PIO 6-9	JAYTER	OD	Feminino	30	Super avançado	Secundário	TREC	4	7	Sim	0.6	0.7	1	-31.62	2.98					-27.56	5.1		Sim
JLMSL	PIO 6-9	JAYTER	OE	Feminino	31	Moderado	Secundário	TREC	4.41667	9	Não	0.2	0.2	0.2	-10.05	4.51					-11.12	4.05		Sim
ASS	IOP 10-14	JAYTER	Right	Female	42	Super advanced	POAG	TRAB	4.16667	12	No	0	0	0	-28.22	5.13					-17.06	11.37		Yes
ASS	IOP 10-14	JAYTER	Left	Female	42	Super advanced	POAG	TRAB	4.33333	12	No	0.2	0.1	0.1	-31.86	4.65					-26.46	8.94		Yes
DSS	IOP 10-14	JAYTER	Right	Male	59	Moderate	POAG	TRAB	3	10	Yes	0.2	0.1	0.1	-9.64	4.05					-20.7	12.87		No
ACA	PIO 6-9	JAYTER	OD	Feminino	48	Super avançado	GPAA	TREC	4	7	Não	0.3	0.3	0.1	-27.25	7.75					-23.07	12.2		Sim
MCJ	IOP 10-14	JAYTER	Right	Female	47	Moderate	PCG	TRAB	3	14	No	0.3	0.6	0.6	-8.37	1.82					-6.29	1.31		Yes
SPJ	IOP 10-14	JAYTER	Right	Male	52	Initial glaucoma	POAG	TRAB	3	10	No	0	0.1	0.1	-2.63	1.51					-1.24	1.34		Yes
DKL	PIO 6-9	JAYTER	OD	Feminino	38	Moderado	GPAA	TREC	3	7	Sim	0.5	0.5	0.5	-6.86	1.83					-12	5.41		Sim
DKL	PIO 6-9	JAYTER	OE	Feminino	38	Glaucoma inicial	GPAA	TREC	3	8	Sim	0.5	0.3	0.3	-2.14	3.58					-10.21	4.63		Não
CMSL	IOP 10-14	JAYTER	Right	Female	79	Moderate	POAG	TRAB	3	10	Yes	0.5	0.5	0.5	-6.86	1.83					-2.14	3.58		Yes
CMSL	IOP 10-14	JAYTER	Left	Female	78	Moderate	POAG	TRAB	3	11	Yes	0.3	0.3	0.3	-7.04	3.5					-5.36	3.06		Yes
JNDM	IOP 10-14	JAYTER	Right	Male	45	Moderate	POAG	Needling	3.33333	12	No	0.3	0.3	0.3	-10.31	17.51					-12.38	7.79		Yes
ESAO	PIO 6-9	JAYTER	OD	Masculino	52	Avençado	GPAA	FACO TREC	4	8	Sim	0.5	0.6	0.5	-16.75	12.16					-14.43	8.36		Sim
JPO	IOP 10-14	JAYTER	Left	Male	63	Initial glaucoma	POAG	TRAB	3.33333	14	Yes	0.5	1	1.3	-3.08	1.98					-2.9	1.72		Yes
JRO	IOP 10-14	JAYTER	Right	Female	68	Initial glaucoma	POAG	TRAB	3	14	No	0.5	0.3	0.3	-5.78	4.39					-2.49	2.74		Yes
JRO	IOP 10-14	JAYTER	Left	Female	68	Moderate	POAG	TRAB	3.75	14	No	0.2	0.6	0.6	-6.37	6					-2.18	1.96		Yes
MP	IOP 10-14	JAYTER	Right	Female	56	Initial glaucoma	POAG	TRAB	5.33333	10	No	0.3	0.3	0.3	-3.78	7.65					-6.92	1.71		No
MP	IOP 10-14	JAYTER	Left	Female	56	Moderate	POAG	TRAB	4.91667	12	No	0.3	0.3	0.3	-7.92	5.86					-6.62	2.04		Yes
PMR	IOP 10-14	JAYTER	Right	Male	55	Initial glaucoma	Secondary	TRAB	4.83333	14	No	0.2	0.3	0.3	-0.98	1.31					-1.78	2.43		Yes
PMR	IOP 10-14	JAYTER	Left	Male	56	Advanced	Secondary	TRAB	3.75	12	No	0.5	0.3	0.3	-17.67	10.03					-14.91	10.34		Yes
MAR	PIO 6-9	JAYTER	OD	Feminino	62	Super avançado	GPAA	TREC	5.33333	9	Não	0.4	0.5	0.5	-25.07	8					-22.07	6.89		Sim
MABS	IOP 10-14	JAYTER	Left	Female	64	Moderate	POAG	TRAB	4.16667	12	No	0.5	0.5	0.6	-6.9	1.69					-7.36	4.22		Yes
ALS	IOP 10-14	JAYTER	Left	Male	63	Initial glaucoma	POAG	TRAB	6.75	10	No	0.1	0.2	0.1	-2.53	2.37					-7.38	8.75		No
JCA	PIO 6-9	JAYTER	OD	Masculino	60	Super avançado	GPAA	TREC	3	8	Não	0.7	0.7	0.7	-23.64	10.68					-16.65	7.22		Sim
SMVA	IOP 10-14	JAYTER	Right	Female	66	Super advanced	POAG	TRAB	5	14	No	0.2	0.2	0.2	-26.54	7.93					-28.19	12.07		Yes
SMVA	PIO 6-9	JAYTER	OE	Feminino	65	Super avançado	GPAA	TREC	5.66667	8	Não	0.2	0.2	0.2	-24.89	7.26					-31.45	4.53		Sim
ABA	IOP 10-14	JAYTER	Left	Male	70	Initial glaucoma	POAG	TRAB	3	10	Yes	0.6	0.3	0.3	-3.98	1.97					-5.53	2.24		Yes
RMAB	PIO 6-9	JAYTER	OD	Feminino	62	Avençado	GPAA	TREC	4.91667	8	Não	0	0.3	0.3	-14.37	9.16					-15.35	10.63		Sim
ASB	PIO 6-9	JAYTER	OD	Masculino	50	Super avançado	GPAA	TREC	5.66667	6	Não	0.2	0.2	0.3	-31.46	5.24					-31.36	5.88		Sim
APB	IOP 10-14	JAYTER	Left	Male	63	Advanced	POAG	Needling	3	12	No	0.7	0.7	0.7	-16.03	7.51					-16.03	7.51		Yes
LC	IOP 10-14	JAYTER	Left	Female	36	Moderate	Secondary	TRAB	5.83333	10	No	0	0.1	0.1	-7.42	2.11					-8.01	2.14		Yes
SCD	IOP 10-14	JAYTER	Right	Male	58	Super advanced	PCG	TRAB	3.83333	12	No	0.3	1	1.3	-20.33	4.84					-23.86	10.64		Yes
SCD	IOP 10-14	JAYTER	Right	Male	59	Initial glaucoma	PCG	TRAB	3	14	No	0.4	0.5	0.5	-1.89	2.08					-0.8	1.5		Yes
JSD	PIO 6-9	JAYTER	OE	Masculino	77	Avençado	GPAA	TREC	3.5	9	Não	0.5	1	1	-13.29	4.84					-14.06	8.27		Sim
JDE	IOP 10-14	JAYTER	Left	Male	73	Super advanced	POAG	TRAB	3.75	14	No	0.3	0.3	0.3	-32.06	3.97					-31.56	1.74		Yes
JLF	IOP 10-14	JAYTER	Right	Male	64	Initial glaucoma	POAG	TRAB	3	10	No	0.2	0.2	0.2	-3.04	2.09					-2.84	2.08		Yes
JLF	IOP 10-14	JAYTER	Left	Male	64	Initial glaucoma	POAG	FACO TRAB	3	11	No	0.3	0.3	0.3	-5.34	1.75					-3.96	2.58		Yes
JGF	PIO 6-9	JAYTER	OD	Masculino	67	Avençado	GPAA	TREC	4	9	Não	0.3	0.3	0.3	-15.4	7.65					-17.71	6.45		Sim
ABF	IOP 10-14	JAYTER	Left	Male	67	Moderate	POAG	TRAB	3.58333	12	No	0.2	0.3	0.3	-8.12	7.51					-8.76	8.19		Yes
JPF	IOP 10-14	JAYTER	Left	Female	38	Moderate	Pigmentar	TRAB	3.58333	11	Yes	0.3	0.3	0.3	-6.8	4.84					-6.86	4.75		Yes
M.M.M.P	PIO 6-9	FABIO	OD	Feminino	73	Avençado	GPAA	TREC	3	8.66	Não	0.2		0.5	-14.2	5.89	46	-13,99	5.66	46	-14.1	5.7	47	Sim
R.C.A	IOP 10-14	FABIO	Left	Male	71	Moderate	POAG	TRAB	3	11	No	0.3	0.3	0.3	-9.08	4.89	87	-15.08	5.9	43	-15.08	5.9	43	No
C.M.R	IOP 10-14	FABIO	Right	Female	57	Moderate	POAG	TRAB	3	11.5	No	0.2	0.2	0.2	-9.28	4.92	89	-9,03	4.01	88	-9.08	4.08	88	Yes
N.P.A	PIO 6-9	FABIO	OE	Feminino	82	Avençado	GPAA	TREC	3	8	Sim	0.5		1	-15.89	5.92	43	-15.78	5.9	43	-15.8	5.88	44	Sim
R.S.J	IOP 10-14	FABIO	Left	Male	52	Initial glaucoma	POAG	TRAB	3	13	No	0.1	0.1	0.1	-0.86	1.55	97	-0,88	1.64	98	-0.88	1.55	99	Yes
D.O.M	IOP 10-14	FABIO	Right	Male	35	Initial glaucoma	Juvenile	TRAB	3	11	No				-0.38	1.45	99	-0.65	1.52	98	-0.33	1.44	99	Yes
R.F	IOP 10-14	FABIO	Right	Male	67	Super advanced	POAG	TRAB	4	13.5	No	0.3	0.4	0.4	-23	13	28	-24.78	10.98	25	-24.78	10.98	25	Yes
C.C.S	PIO 6-9	FABIO	OE	Feminino	74	Glaucoma inicial	GPAA	TREC	3	8.6	Não				-0.37	1.44	95	-0.84	1.44	97	-0.84	1.44	97	Sim
L.F.L	IOP 10-14	FABIO	Right	Male	37	Initial glaucoma	Juvenile	TRAB	3	10	No				0.24	1.06	100	-2.62	2.16	96	-2.62	2.16	96	Yes
L.F.L	IOP 10-14	FABIO	Left	Male	37	Initial glaucoma	Juvenile	TRAB	3	10	No				-3.1	7.33	84	-6.95	4.88	90	-6.95	4.88	90	No
R.F.H	IOP 10-14	FABIO	Right	Male	62	Super advanced	POAG	TRAB	3	10	No	0.1	0.1	0.1	-22.33	10.95	28	-24.39	11.93	26	-24.39	11.93	26	Yes
H.R.F	IOP 10-14	FABIO	Left	Male	61	Moderate	POAG	TRAB	3	14	No	0.2	0.2	0.2	-9.61	8.04	74	-19.91	10.56	45	-19.91	10.56	45	No
P.A.C	IOP 10-14	FABIO	Left	Male	55	Initial glaucoma	POAG	TRAB	3	12	No	0.2	0.2	0.2	-3.5	2	92	-3.59	1.97	93	-3.59	1.97	93	Yes
C.B.M	PIO 6-9	FABIO	OD	Feminino	78	Glaucoma inicial	GPAA	TREC	3	7	Não	0.2	0.2	0.2	-4.95	2.7	94	-3.38	1.77	96	-3.38	1.77	96	Sim
M.C.M	IOP 10-14	FABIO	Left	Female	75	Initial glaucoma	POAG	TRAB	4	10	No	0.1	0.1	0.1	-1.67	1.49	99	-2.47	1.34	100	-2.47	1.34	100	Yes
N.A.S	PIO 6-9	FABIO	OE	Feminino	77	Glaucoma inicial	GPAA	FACO TREC	4	7	Não	0.2			-3.81	1.37	99	-10.47	8.95	75	-10.47	8.95	75	Não
J.G	PIO 6-9	FABIO	OD	Masculino	72	Avençado	GPAA	FACO TREC	3	8	Não	0.5	0.3	0.3	-16.2	7.36	55	-16.19	7.25	50	-16.19	7.25	50	Sim
G.J.M	PIO 6-9	FABIO	OE	Masculino	71	Super avançado	GPAA	FACO TREC	3	8	Não	0.3	0.3	0.3	-20.88	5.29	35	-20.98	5.34	34	-20.98	5.34	34	Sim
R.F.M	IOP 10-14	FABIO	Left	Male	69	Super advanced	POAG	FACO TRAB	3	11	No	1.3		0.2	-23.14	7.82	92	-20.46	9.04	36	-19.64	9.22	53	Yes
C.C.G.S	PIO 6-9	FABIO	OE	Masculino	53	Super avançado	GPAA	TREC	3	9.33	Não	0.1	0.3	0.3	-22.3	10.9	30	-24.49	11.73	26	-24.49	11.73	26	Sim
I.M.C	IOP 10-14	FABIO	Right	Female	71	Initial glaucoma	POAG	FACO TRAB	4	14	No				-3.7	2.8	95	-3.64	2.75	91	-3.64	2.75	91	Yes
Z.C.M	IOP 10-14	FABIO	Left	Female	74	Moderate	POAG	FACO TRAB	4	12	No				-7.3	3.66	87	-7.26	3.63	85	-7.26	3.63	85	Yes
L.F	IOP 10-14	FABIO	Right	Male	50	Moderate	POAG	TRAB	3	10	No				-7.04	8.21	90	-9.88	10.3	82	-9.88	10.3	82	Yes
A.C.S	IOP 10-14	FABIO	Left	Female	39	Super advanced	PCG	FACO TRAB	3	14	Yes	0.4	0.1	0.1	-21.92	9.22	42	-20.42	9.02	40	-20.42	9.02	40	Yes
R.S.J	IOP 10-14	FABIO	Right	Male	52	Initial glaucoma	POAG	TRAB	3	11	No				-2.2	1.9	97	-0.78	1.49	98	-0.78	1.49	98	Yes
J.R.S	IOP 10-14	FABIO	Left	Male	52	Initial glaucoma	POAG	TRAB	3	12.5	No				-4.84	3.08	90	-5.41	3.44	87	-5.41	3.44	87	Yes
M.T.F	PIO 6-9	FABIO	OD	Feminino	83	Super avançado	GPAA	FACO TREC	3	8.5	Não	0.5	0.3	0.3	-20.32	8.58	37	-22.37	6.86	28	-22.37	6.86	28	Sim
F.M.T	IOP 10-14	FABIO	Left	Female	83	Super advanced	POAG	FACO TRAB	3	12	No	0.5	0.3	0.3	-22.66	7.52	28	-25.61	5.55	14	-25.61	5.55	14	Yes
P.R.F	PIO 6-9	FABIO	OD	Masculino	70	Moderado	GPAA	TREC	3	6	Não	0.1	0.1	0.1	-6.98	10.17	75	-8.77	10.76	71	-8.77	10.76	71	Sim
A.J.S	PIO 6-9	TIAGO	OD	Masculino	47	Super avançado	GPAA	TREC	6	8.66	Não	1.1	1.1	1.1	-32.2	3.32	3	-30.67		3	-30.67		3	Sim
A.P.A	PIO 6-9	TIAGO	OE	Feminino	36	Super avançado	Juvenil	TREC	4	7.66	Não	1.2	1.3	1.3	-24.85	10.58	26	-22.02	13.74		-24.64	12.19		Sim
A.A.P	IOP 10-14	TIAGO	Left	Female	36	Super advanced	POAG	TRAB	3	14	No	0.7	1	1	-30.1	5.38	9	-20.25		19	-20.25		19	Yes
A.P.N.R.P	PIO 6-9	TIAGO	OD	Feminino	78	Glaucoma inicial	GPAA	TREC	3	9.33	Não	0.2	0.2	0.2	-1.34		99	-1.18		97	-1.18		97	Sim
E.L.C.S	IOP 10-14	TIAGO	Left	Female	73	Advanced	POAG	TRAB	3	11	No	1.3	1.3	1.3	-16.01	12.2	11	-14.35		55	-14.35		55	Yes
F.F.G	IOP 10-14	TIAGO	Right	Male	74	Advanced	POAG	TRAB	3	10.33	No	1	1	1	-15.25	10.59	56	-15.25	10.59	56	-15.25	10.59	56	Yes
I.A.M.B	IOP 10-14	TIAGO	Left	Female	61	Super advanced	POAG	TRAB	4	10	No	1.3	1.3	1.3	-29.94	3.81	4	-27.75	6.14		-27.75	6.14		Yes
J.D.S	PIO 6-9	TIAGO	OE	Masculino	66	Glaucoma inicial	GPAA	TREC	3	9	Não	0.5	0.5	0.5	-0.25	1.87	99	-0.25	1.67	99	-0.25	1.67	99	Sim
J.C.R	IOP 10-14	TIAGO	Right	Male	71	Advanced	POAG	TRAB	5	10	No	1.2	1.3	1.3	-17.86	12.16		-18.23		56	-18.23		56	Yes
R.J.C	PIO 6-9	TIAGO	OE	Masculino	67	Moderado	GPAA	TREC	4	7.33	Não	0.8	1	1	-10.32		81	-5.93		12	-5.93		12	Sim
J.R.L	IOP 10-14	TIAGO	Right	Male	67	Initial glaucoma	POAG	TRAB	3	10	No	0	0	0	0.84	2.79		-1.36	1.36	99	0.84	2.79		Yes
J.R.L	IOP 10-14	TIAGO	Left	Male	45	Advanced	POAG	TRAB	3	12	No	0.8	0.8	0.8	-14.28	10.46	70	-17.45	12.45		-17.45	12.45		No
L.C.S	IOP 10-14	TIAGO	Left	Male	78	Advanced	POAG	TRAB	3	13	No	0.7	1	1	-15.25	10.59		-19.91	10.56	45	-19.91	10.56	45	No
M.L.T.C	PIO 6-9	TIAGO	OD	Feminino	63	Avençado	GPAA	TREC	3	8	Não	0.8	0.9	0.9	-17.99	3.7	78	-18.46	12.08	55	-18.46	12.08	55	Sim
M.R.L	PIO 6-9	TIAGO	OE	Feminino	54	Avençado	GPAA	TREC	4	9.33	Não	0.9	0.9	0.9	-18.23	13.98	56	-29.11	6.75	13	-29.11	6.75	13	Não
EAS	PIO 6-9	ANA	OE	Feminino	74	Moderado	GPAA	TREC	3	6	Não	0.5	0.5	0.5	-6.18	2.64	92	-6.18	2.64	92	-6.18	2.64	92	NI
ESS	PIO 6-9	ANA	OD	Masculino	78	Super avançado	GPAA	TREC	4	6	Não	1.5	1.5	1.5	-24.2	9.54	18	-24.2	9.54	20	-24.2	9.54	20	NI
DGS	PIO 6-9	ANA	OD	Feminino	56	Super avançado	GPAA	TREC	3	9	Não	0	0	0	-29.99	7.35	8	-29.99	7.35	8	-29.99	7.35	8	NI
EGS	PIO 6-9	ANA	OE	Feminino	56	Super avançado	GPAA	TREC	3	8	Não	1.5	1.5	1.5	-32.11	1.63	0	-32.11	1.63	4	-32.11	1.63	0	NI
VBR	PIO 6-9	ANA	OD	Feminino	55	Glaucoma inicial	GPAE	TREC	7	9	Não	0.2	0.3	0.3	-4.08	4.07	92	-4.08	4.07	85	-10.08	6.07	82	Não
EAS	PIO 6-9	ANA	OD	Feminino	74	Moderado	GPAA	TREC	3	8	Não	0.7	0.5	0.5	-6.18	2.64	92	-6.18	2.64	92	-6.18	2.64	92	NI

## Sheet: Análises
	Análises
	Comparar os parâmetros AVCC, MD, PSD e VFI no momento pré-op, 3-5 anos e final de acordo com o grupo
	Comparar os parâmetros AVCC, MD, PSD e VFI no momento pré-op, 3-5 anos e final de acordo com a Classificação pelo MD (Pré-op)
